# Supplementary material for: Prevalence and Etiological Characteristics of Norovirus Infection in China: A Systematic Review and Meta-Analysis
Source: Viruses. 2023 Jun 7;15(6):1336. doi: 10.3390/v15061336 (PMC10302178; doi:10.3390/v15061336)
Supplement: Supplementary file 1 [file viruses-15-01336-s001.zip]

Archive with 4 entries (4 files):
- Appendix S1.pdf
- Appendix S2.pdf
- Appendix S3.pdf
- Appendix S4.pdf
